# Supplementary material for: Frontal Fibrosing Alopecia Quality of Life Index: A Validated Disease-Specific Questionnaire Involving Women
Source: J Clin Med. 2023 Jan 20;12(3):824. doi: 10.3390/jcm12030824 (PMC9917648; doi:10.3390/jcm12030824)
Supplement: Supplementary file 1 [file jcm-12-00824-s001.zip]

Archive with 1 entries (1 files):
- jcm-2128364-supplementary.pdf
